# Supplementary material for: Serum cAMP levels are increased in patients with asthma
Source: J Clin Invest. 2025 Jan 7;135(5):e186937. doi: 10.1172/JCI186937 (PMC11870724; doi:10.1172/JCI186937)
Supplement: Supporting data values [file jci-135-186937-s028.xlsx]

## Sheet: Fig 1A
RCC Samples			SARP-3 Samples
Mean	SD		Mean	SD
27.72	4.83		563.889	124.347
11.3	2.86		273.384	31.1667
8.56	2.59		172.537	12.3368
8.05	2.45		164.116	40.1242
7.82	1.1		109.2	0
7.7	1.22		103.76	38.3935
7.3	1.05		84.0022	35.3525
6.41	1.6		77.2282	2.98951
5.66	2.01		58.7615	3.30113
4.98	3.89		55.8793	27.4676
4.95	1.2		51.3485	11.0286
4.78	0.22		41.8197	18.7252
4.61	0.18		38.3791	0.0222032
4.44	0.23		32.7076	10.7873
4.29	1.71		30.8885	3.10618
4.25	1.32		29.8639	5.89649
4.17	0.39		29.1638	17.9055
4.13	2.22		27.5788	1.2339
4.11	1.01		26.2501	6.16251
4.05	1.31		26.0898	0.368332
3.91	1.73		24.2208	5.56316
3.86	0.17		20.3776	1.38006
3.79	0.09		17.5049	1.30553
3.55	0.38		16.6393	5.27233
3.54	0.76		13.0173	0.169281
3.41	0.61		12.9426	3.09289
3.33	1.4		12.8584	5.44988
3.33	0.51		12.6893	3.58708
3.25	2.73		12.3625	1.19621
2.9	2.27		10.6203	0.469448
2.87	1.16		10.4411	0.834598
2.86	0.44		10.3934	3.13722
2.86	0.18		9.5263	1.48492
2.68	0.45		9.1734	3.78302
2.64	0.43		8.62455	10.3828
2.6	0.62		8.5941	0.749816
2.59	1.24		8.12675	1.87673
2.52	0.25		7.35185	0.0987828
2.49	0.42		7.2077	0.600475
2.44	0.73		6.70815	0.568585
2.14	0.85		6.6629	2.27335
2.14	0.44		6.4955	0
2	0.07		6.22905	1.63094
1.95	0.93		6.22045	0.809142
1.92	0.13		5.9747	1.48888
1.88	0.31		4.68145	0.103874
1.86	0.33		4.61435	1.62783
1.81	0.09		4.4793	1.12289
1.78	0.16		4.45585	1.29846
1.76	0.42		4.299	4.68416
1.74	0.65		4.07125	0.995253
1.73	0.37		3.9653	0
1.72	0.01		3.9242	0.263185
1.72	0.37		3.49475	3.79639
1.7	1.53		3.3289	2.07493
1.62	0.33		3.30755	4.16606
1.59	0.36		3.28135	1.67266
1.57	0.03		3.04425	1.29719
1.56	0.08		2.91105	1.20696
1.55	0.04		2.55385	0.0710642
1.54	0.1		2.48485	0.729239
1.54	0.57		2.48245	0.01393
1.52	0.3		2.2526	0.582939
1.48	0.18		2.13745	0.195374
1.47	0.5		2.12235	0.403546
1.46	0.25		2.11815	0.709864
1.39	0.56		2.05565	0.283479
1.39	0.57		1.97395	2.35459
1.34	0.07		1.9352	1.05628
1.34	0.01		1.8656	0.0885298
1.32	0.63		1.7901	0.572756
1.32	0.35		1.7426	0.863943
1.31	0.24		1.71605	1.87659
1.31	1.03		1.69355	0.956503
1.28	0.62		1.43295	0.239921
1.24	0.31		1.09525	0.0959544
1.2	0.26		0.9804	1.04892
1.19	0		0.883	0.598354
1.18	0.27		0.8819	0
1.17	0.1		0.8322	0.234477
1.16	0.18		0.71585	0.569575
1.16	0.21		0.70185	0.11646
1.15	0		0.4562	0.1055
1.13	0.09		0.45395	0.212344
1.07	0.14		0.43515	0.0241123
1.06	0.06		0.36025	0.0533866
1.05	0.19		0.2914	0.27959
1.04	0.2
1.03	0.2
1	0.09
1	0.17
0.99	0.22
0.99	0.06
0.96	0.02
0.95	0.03
0.94	0.07
0.92	0.01
0.9	0.07
0.9	0.27
0.89	0.24
0.84	0.8
0.83	0.06
0.8	0.08
0.79	0.25
0.79	0.07
0.76	0.2
0.75	0.17
0.75	0.4
0.74	0.83
0.74	0.1
0.72	0.2
0.72	0.01
0.72	0.28
0.71	0.07
0.7	0.13
0.69	0.05
0.69	0.08
0.68	0.12
0.68	0.19
0.65	0.25
0.61	0.25
0.6	0.15
0.6	0.15
0.58	0.16
0.58	0.13
0.58	0.21
0.57	0.05
0.56	0.09
0.56	0.2
0.56	0.08
0.55	0.14
0.54	0.34
0.54	0.04
0.54	0.13
0.53	0.28
0.53	0.01
0.52	0.1
0.52	0.09
0.5	0.09
0.49	0.08
0.49	0.11
0.48	0.3
0.48	0.16
0.46	0.11
0.46	0.15
0.44	0.01
0.44	0.04
0.44	0.08
0.44	0.13
0.43	0.2
0.43	0.08
0.42	0.01
0.4	0.04
0.4	0.19
0.4	0.03
0.4	0.19
0.39	0.17
0.38	0.16
0.37	0.06
0.37	0.09
0.37	0.19
0.37	0.07
0.36	0.07
0.35	0.29
0.35	0.02
0.35	0.13
0.35	0.04
0.34	0.02
0.34	0.21
0.34	0.01
0.34	0.06
0.33	0.04
0.32	0.05
0.31	0.15
0.3	0.13
0.3	0.09
0.3	0.05
0.29	0.06
0.28	0.01
0.28	0.01
0.28	0.07
0.27	0.07
0.27	0.01
0.27	0.14
0.26	0.04
0.26	0.06
0.26	0.19
0.26	0.03
0.25	0.05
0.25	0.12
0.25	0.01
0.24	0.11
0.24	0.04
0.23	0.01
0.23	0.05
0.23	0
0.23	0.05
0.22	0.01
0.22	0.03
0.22	0.02
0.21	0.03
0.21	0.08
0.21	0.13
0.2	0.02
0.19	0.05
0.19	0.03
0.19	0.02
0.19	0.05
0.19	0
0.19	0.03
0.19	0.16
0.18	0.01
0.18	0.06
0.18	0
0.18	0.03
0.17	0
0.17	0.09
0.17	0.07
0.16	0.02
0.16	0.02
0.16	0.05
0.16	0.04
0.15	0.03
0.15	0.06
0.15	0.04
0.15	0.09
0.15	0.07
0.15	0.01
0.15	0.11
0.14	0.08
0.13	0.04
0.13	0.06
0.12	0.04
0.12	0.06
0.12	0.01
0.11	0.02
0.1	0.03
0.1	0.05
0.1	0.02
0.1	0.03
0.1	0.01
0.1	0.01
0.1	0.04
0.09	0
0.09	0.08
0.08	0.03
0.07	0.02
0.06	0.02
0.06	0
0.05	0.01
0.05	0.01
0.04	0.05
0.03	0.01
0.03	0.02
0.02	0.01
0.02	0.02
0.02	0
0.01	0
0.01	0
0.01	0
0.01	0
0.01	0
0.01	0
0.01	0
1e-05	0
1e-05	0
1e-05	0
1e-05	0
1e-05	0
1e-05	0
1e-05	0
1e-05	0
1e-05	0

## Sheet: Fig 1B
Non-Asthma	Asthma (NonSevere)	Asthma (Severe)
-0.39794	0.826603	1.02613
-0.236572	0.823663	2.21515
-0.721246	0.394881	1.30915
-0.522879	1.10919	0.96253
0.235528	1.58409	1.92429
-0.677781	0.228798	1.46484
-0.275724	-0.0545807	0.407195
0.0211893	1.10344	2.03822
-0.481486	0.516053	0.935736
0.522444	1.11202	0.270819
-0.130768	-0.53551	0.0395133
-0.267606	0.286726	0.23453
0.10721	0.633367	0.543416
-0.920819	0.519506	-0.0085967
-0.744727	0.295336	0.252877
0.549003	0.664111	-0.153756
-0.236572	-0.0540393	-0.361361
0.4133	0.593751	-0.342992
0.607455	-0.443396	0.598276
-0.39794	-0.340845	0.978924
-0.318759	-0.145178	0.648931
-0.823909	0.326817	0.352684
-0.769551	0.857797	0.325957
-0.886057	0.312949	0.3953
-0.552842	0.65121	1.01874
0.628389	-0.0797723	1.01676
-0.79588	0.48348	0.866397
-0.823909	0.522301	1.41647
-1	0.812613	0.776316
0.0934217	1.44058	0.67038
0.511883	0.241198	1.51465
0.632457	0.156231	1.62138
0.457882	0.329896	0.609728
-1.39794	0.909917	1.24316
-0.124939	0.46405	1.74725
-0.677781	1.11452	1.38419
-1	0.793822	1.09211
-0.283997	0.794422	1.41913
0.647383	2.01603	2.43677
0.0170333	2.23688
-0.823909	0.9342
-2	1.4898
-0.0457575	1.22114
-0.468521	1.47515
-0.251812	1.71053
-1.1549	1.88778
-0.657577	2.75119
-0.638272	1.76909
-0.638272
-0.721246
-0.769551
0.120574
-2
-0.142668
-0.769551
-0.431798
-0.124939
0.620136
-0.508638
-0.142668
-0.468521
-0.161151
-5
0.190332
-0.657577
-0.21467
-0.251812
0.30103
-5
-0.585027
0.117271
-2
-1
-0.337242
-0.537602
-0.142668
0.893207
-1.52288
-0.721246
-5
-0.60206
0.330414
-0.267606
0.167317
-0.468521
0.613842
0.586587
0.274158
-0.721246
-0.585027
0.127105
-0.187087
-0.568636
-0.356547
-5
-0.309804
-1
0.269513
-0.721246
0.694605
-0.130768
0.456366
-0.0457575
0.187521
-0.366532
-5
-5
-0.619789
0.120574
-1.30103
0.0791812
-1.09691
-0.431798
0.421604
-0.677781
-5
0.201397
-0.619789
-0.638272
-0.161151
0.235528
-0.721246
0.064458
-5
-1.04576
0.0128372
0.257679
-0.0757207
0.61595
-2
-0.60206
-0.102373
-0.259637
-0.102373
-0.39794
0.0606978
-0.376751
-0.455932
0.532754
-0.0177288
-0.823909
-0.455932
-0.823909
0.428135
-2
0.1959
-1
-0.455932
-0.244125
-0.366532
0.071882
-0.823909
1.44279
0.0681859
-0.318759
-2
-0.0268721
-0.119186
0.462398
0.886491
0.25042
-0.79588
0.396199
0.0530784
-0.154902
-0.00436481
0.193125
0.550228
-0.638272
-0.283997
-0.853872
-0.148742
-0.09691
0.164353
-0.455932
-0.408935
0.414973
0.592177
-0.79588
-0.657577
-0.431798
-0.221849
-0.958607
0.075547
0.330414
-0.744727
-1.30103
-0.236572
0.230449
-0.05061
-0.79588
-0.420216
-0.744727
0.752816
0.522444
-0.356547
0.679428
-0.886057
-0.39794
0.170262
0.187521
0.238046
0.0293838
-0.0809219
-0.721246
-1.69897
0.181844
-0.0362122
-0.221849
0
-0.744727
-0.552842
0
0.663701
-1.22185
-0.468521
-0.431798
0.209515
-0.823909
-1.52288
-0.356547
0.697229
-0.920819
-0.267606
0.578639
-0.0222764
-0.522879
-0.522879
0.143015
-0.552842
-0.00436481
-0.337242
0.127105
0.283301
0.932474
-0.30103
0.240549
0.401401
-0.585027
-1.69897
0.117271
-0.275724
0.245513
-0.443697
1.05308
0.863323
0.456366
0.290035
0.0253059
-2
-1.69897
-1
-0.251812
0.064458
-1.04576
-0.49485
-0.167491
-0.568636
-0.585027
-0.356547
0.38739
-0.920819
-0.568636
-0.60206
-0.309804
0.806858
0.905796
-1.22185
-0.167491
-0.69897
-5
-1
0.143015

## Sheet: sFig1
Neut Low	Neut High		Eos Low	Eos High
2.23688	0.516053		2.23688	-0.443396
0.519506	0.522301		1.02613	0.325957
1.11452	0.857797		-0.0085967	1.58409
1.01874	0.329896		-0.0540393	-0.342992
1.47515	2.21515		0.935736	2.03822
1.74725	1.41647		0.23453	0.866397
1.88778	-0.153756		1.10919	2.43677
1.24316	-0.340845		0.664111	-0.153756
0.648931	0.326817		1.4898	1.71053
0.793822	-0.342992		1.30915	1.01676
1.11202	0.325957		-0.0545807	0.598276
1.62138	-0.443396		0.407195	0.812613
1.51465	0.407195		-0.0797723	0.295336
0.664111	0.394881		-0.53551	0.46405
2.03822	-0.0085967		0.978924	1.09211
-0.361361	0.9342		1.46484	0.543416
0.598276	1.46484		1.88778	0.329896
1.76909	2.43677		0.270819	0.516053
1.10919	0.609728		0.241198	0.65121
1.44058	0.593751		1.11202	0.522301
0.46405	-0.0545807		0.9342	2.75119
1.58409	0.0395133		0.228798	-0.145178
1.4898	-0.0797723		0.252877	0.633367
0.295336	0.826603		1.62138	0.593751
0.3953	1.01676		1.41913	-0.340845
1.10344	0.633367		2.21515	0.394881
0.67038	0.96253		1.92429	0.823663
0.228798	0.156231		1.24316	1.22114
0.65121	2.75119		0.794422	0.776316
0.286726	0.812613		1.11452	0.793822
0.823663	-0.0540393		1.51465	1.41647
1.02613	1.41913		0.857797	0.67038
0.978924	1.38419		0.286726	0.326817
-0.145178	0.543416		1.76909
0.48348	1.09211		0.156231
0.241198	0.270819		0.909917
0.252877	1.92429		0.352684
2.01603	1.71053		1.47515
0.352684	0.866397		1.44058
0.794422	0.935736		1.10344
1.22114	0.23453		0.312949
0.776316			0.96253
0.312949			0.648931
1.30915			0.519506
0.909917			2.01603
-0.53551			-0.361361
			1.74725
			0.48348
			0.0395133
			1.01874
			0.609728
			0.826603
			0.3953
			1.38419

## Sheet: sFig2A_ACT Score
> 19	16-19	< 16
0.866397	0.352684	0.0395133
-0.145178	1.01676	0.23453
0.329896	0.9342	0.252877
1.11202	1.51465	0.270819
2.21515	1.24316	0.648931
-0.153756	0.46405	2.75119
0.407195	-0.443396	1.01874
1.38419	0.96253	1.02613
0.794422	0.67038	-0.0540393
1.47515	0.664111	0.609728
0.826603	0.598276	0.812613
1.22114	1.41647	2.23688
1.71053	0.326817	1.46484
1.58409	0.909917	1.09211
0.325957	-0.342992
1.88778	0.633367
1.4898	1.74725
-0.0545807	0.3953
0.857797	0.935736
0.823663	0.241198
0.312949	0.543416
0.519506	0.48348
0.228798	0.978924
1.10344	1.62138
1.11452	0.593751
0.522301	0.295336
2.01603	1.92429
0.65121	0.394881
0.286726	2.43677
0.793822	2.03822
1.44058	-0.340845
0.516053	0.156231
-0.53551	-0.361361
1.10919	-0.0797723
1.76909	1.41913
0.776316	1.30915
	-0.0085967

## Sheet: sFig2A_#Exacerbations
0	1-2	3+
0.793822	1.74725	0.776316
0.866397	0.67038	0.935736
0.794422	0.286726	1.41647
-0.145178	0.664111	0.252877
1.88778	1.01874	0.325957
1.47515	1.41913
1.44058	0.9342
0.516053	1.30915
0.329896	0.978924
1.11202	-0.0085967
-0.53551	0.407195
1.10919	1.62138
1.11452	-0.0540393
1.4898	0.593751
0.826603	2.75119
1.76909	0.598276
1.10344	0.23453
0.522301	1.38419
1.22114	0.3953
-0.0545807	0.228798
0.352684
1.51465
0.270819
0.648931
1.01676
0.609728
1.71053
1.24316
2.01603
2.21515
0.295336
0.46405
0.241198
0.857797
0.326817
0.543416
1.92429
0.823663
0.65121
0.394881
0.0395133
1.02613
0.48348
0.812613
1.58409
0.312949
-0.153756
2.23688
0.519506
2.43677
2.03822
0.909917
-0.340845
0.156231
-0.342992
0.633367
-0.361361
-0.443396
-0.0797723
0.96253

## Sheet: sFig2A_Unscheduled
No	Yes
0.793822	0.270819
0.866397	1.74725
0.794422	1.41647
-0.145178	0.23453
1.88778	0.286726
1.47515	1.01874
1.44058	0.325957
0.516053	1.38419
0.329896	1.41913
1.11202	0.9342
-0.53551	0.978924
1.10919	-0.153756
1.11452	-0.0085967
1.4898	0.407195
0.826603	1.62138
1.76909	0.3953
1.10344	-0.0540393
0.522301	1.09211
1.22114	0.252877
-0.0545807	0.593751
0.352684	0.935736
1.51465	0.228798
0.648931
1.01676
0.609728
1.71053
0.776316
1.24316
0.67038
2.01603
2.21515
0.295336
0.46405
0.664111
0.241198
0.857797
0.326817
0.543416
1.92429
0.823663
0.65121
0.394881
1.30915
0.0395133
1.02613
0.48348
0.812613
1.58409
0.312949
2.23688
0.519506
2.43677
2.03822
1.46484
0.909917
-0.340845
0.156231
-0.342992
0.633367
-0.361361
-0.443396
-0.0797723
2.75119
0.598276
0.96253

## Sheet: sFig2B_Months ICS
< 12	12	> 12
-0.443396	0.794422	0.793822
0.812613	1.88778	1.47515
0.519506	0.516053	0.664111
1.30915	-0.53551	1.02613
0.0395133	1.76909	0.312949
0.866397	1.10344	2.03822
0.65121	1.22114	0.156231
0.823663	1.51465	2.75119
-0.342992	1.24316	0.96253
0.598276	2.01603	-0.0085967
0.67038	0.46405	0.23453
1.4898	0.857797	0.978924
0.609728	0.543416	1.62138
1.71053	2.43677	0.228798
0.295336	-0.340845	0.352684
1.92429	0.633367	1.01676
0.394881	1.74725	1.46484
0.909917	1.01874	1.09211
-0.361361	1.38419	1.41647
	1.41913	0.286726
	0.407195	0.522301
	0.593751	2.21515
		0.326817
		0.48348
		1.58409
		-0.153756
		0.3953
		0.648931
		-0.0540393
		-0.145178
		0.935736
		-0.0797723
		0.325957
		0.776316
		0.252877

## Sheet: sFig2B_ICS Puffs
< 2	2	> 2
0.394881	0.522301	0.65121
-0.443396	0.648931	0.857797
0.812613	0.46405	1.58409
0.516053	-0.0797723	1.01676
0.286726	0.793822	0.776316
0.48348	1.76909	-0.53551
0.156231	-0.153756	0.23453
0.325957	1.10344	1.41647
-0.145178	1.01874	0.823663
0.794422	0.228798	1.22114
0.866397	1.47515	1.24316
1.71053	1.4898	0.3953
-0.340845	2.01603	-0.0085967
0.633367	0.295336	-0.342992
0.664111	0.312949	1.74725
	0.67038	1.38419
	1.88778	1.41913
	0.909917	1.30915
	0.593751	2.43677
	0.96253	-0.361361
	2.21515	0.252877
	0.978924	2.03822
	1.92429	1.62138
	0.352684	2.75119
	0.543416	-0.0540393
	0.598276	0.609728
	1.51465	1.46484
	0.326817	0.407195
	1.02613	0.0395133
		1.09211
		0.935736
		1.44058
		1.10919
		1.11452
		-0.0545807
		1.11202
		0.826603
		0.329896
		0.519506
		0.9342
		2.23688
		0.241198
		0.270819

## Sheet: sFig2B_ICS Uses
No	Yes
1.44058	0.793822
1.10919	0.516053
1.11452	1.76909
0.329896	0.286726
1.11202	0.65121
0.826603	0.48348
-0.0545807	-0.0797723
0.241198	-0.153756
0.9342	0.312949
2.23688	0.156231
0.519506	0.935736
0.270819	-0.443396
	0.794422
	-0.145178
	1.88778
	1.47515
	1.4898
	0.522301
	1.22114
	0.609728
	1.71053
	1.24316
	0.46405
	0.857797
	0.326817
	0.543416
	0.394881
	0.0395133
	0.812613
	1.58409
	2.43677
	2.03822
	1.46484
	1.62138
	0.909917
	-0.340845
	0.593751
	-0.342992
	0.633367
	0.96253
	0.866397
	0.648931
	1.10344
	1.51465
	2.01603
	0.295336
	1.38419
	1.41913
	0.978924
	-0.361361
	2.75119
	0.598276
	1.01676
	1.09211
	0.776316
	-0.53551
	1.92429
	1.02613
	0.407195
	1.30915
	1.01874
	-0.0540393
	0.23453
	1.74725
	0.3953
	0.252877
	0.823663
	0.325957
	0.352684
	0.228798
	2.21515
	0.67038
	1.41647
	0.664111
	-0.0085967

## Sheet: sFig2B_Oral Steroids
No	Yes
-0.443396	1.30915
0.812613	0.598276
0.519506	0.67038
0.0395133	1.01874
0.866397	1.38419
0.65121	0.407195
0.823663	0.593751
-0.342992	0.664111
1.4898	2.75119
0.609728	-0.0085967
1.71053	0.23453
0.295336	0.978924
1.92429	1.62138
0.394881	0.228798
0.909917	1.41647
-0.361361	0.286726
0.794422	0.3953
1.88778	-0.0540393
0.516053	0.935736
-0.53551	0.325957
1.76909	0.776316
1.10344	0.252877
1.22114	0.9342
1.51465
1.24316
2.01603
0.46405
0.857797
0.543416
2.43677
-0.340845
0.633367
1.74725
1.41913
0.793822
1.47515
1.02613
0.312949
2.03822
0.156231
0.96253
0.352684
1.01676
1.46484
1.09211
0.522301
2.21515
0.326817
0.48348
1.58409
-0.153756
0.648931
-0.145178
-0.0797723
1.44058
0.329896
1.11202
1.10919
1.11452
0.826603
-0.0545807
0.241198
2.23688
0.270819

[truncated: 13 more sheets: sFig2C_#Controllers, sFig2C_#SABA Puffs, sFig2C_SABA Uses, sFig2C_LABA Uses, sFig3A_Max BD Reversibility, sFig3B_Max FEV1 Reversibility, sFig3B_Max BD FEV1, sFig3B_Max BD FVC, sFig3B_Max BD FEV1 FVC, sFig3C_Max FEV1 Reversibility, sFig3C_Max BD FEV1, sFig3C_Max BD FVC, sFig3C_Max BD FEV1 FVC]
